# Supplementary material for: TRIM32 Senses and Restricts Influenza A Virus by Ubiquitination of PB1 Polymerase
Source: PLoS Pathog. 2015 Jun 9;11(6):e1004960. doi: 10.1371/journal.ppat.1004960 (PMC4461266; doi:10.1371/journal.ppat.1004960)
Supplement: S1 Table — FLAG-PB1 (PR8) was affinity purified from stably transfected HEK293 cells. Purified PB1 protein complexes from two independent experiments were analyzed by mass spectrometry. Spectral counts from each experiment are listed. SAINT score (≥0.89) was used to identify high confidence interacting proteins (HCIP) which are highlighted in yellow. 18 of 26 HCIP confirm associations noted from previous reports. (XLSX) [file ppat.1004960.s006.xlsx]

## Sheet: Sheet1
Table S1. Affinity purification coupled with mass spectrometry identify PB1 interacting proteins.
PROTID	GeneID	PB1_peptide_hits_exp1	PB1_peptide_hits_exp2	SAINT score	Reference
AT1A1_HUMAN	ATP1A1	20	19	1	York et al., 2014
AT2A1_HUMAN	ATP2A1	4	6	0.89
DNJA2_HUMAN	DNAJA2	13	13	0.9	Watanabe et al., 2014; York et al., 2014
DNJC7_HUMAN	DNAJC7	18	18	1	Watanabe et al., 2014; York et al., 2014
FKBP8_HUMAN	FKBP8	6	4	1
GALK1_HUMAN	GALK1	4	3	0.97	York et al., 2014
HAUS6_HUMAN	HAUS6	2	3	0.89	York et al., 2014
HAX1_HUMAN	HAX1	4	4	0.89	Bradel-Tretheway et al., 2011; York et al., 2014
HS71L_HUMAN	HSPA1L	58	62	1	York et al., 2014
HSP7C_HUMAN	HSPA8	135	123	1	Watanabe et al., 2014; York et al., 2014
IPO5_HUMAN	IPO5	103	98	1	Bradel-Tretheway et al., 2011; York et al., 2014
IPO9_HUMAN	IPO9	5	6	0.99
IQEC1_HUMAN	IQSEC1	4	2	0.89	York et al., 2014
LAS1L_HUMAN	LAS1L	2	3	0.93
MA7D1_HUMAN	MAP7D1	4	3	0.97	Watanabe et al., 2014
MSH6_HUMAN	MSH6	14	13	1	York et al., 2014
NDUS2_HUMAN	NDUFS2	2	3	0.93
PDCD6_HUMAN	PDCD6	3	2	0.89
PPP6_HUMAN	PPP6C	3	3	0.95	Bradel-Tretheway et al., 2011; Watanabe et al., 2014; York et al., 2014
PP6R1_HUMAN	PPP6R1	6	5	1	York et al., 2014
PP6R3_HUMAN	PPP6R3	14	17	1	York et al., 2014
RCN2_HUMAN	RCN2	23	21	1	Watanabe et al., 2014; York et al., 2014
SC16A_HUMAN	SEC16A	10	8	1	York et al., 2014
CHIP_HUMAN	STUB1	19	15	1
TRI32_HUMAN	TRIM32	2	3	1
XPOT_HUMAN	XPOT	6	11	1	Bradel-Tretheway et al., 2011
RN219_HUMAN	RNF219	11	11	0.88
TXTP_HUMAN	SLC25A1	5	3	0.88
SMTN_HUMAN	SMTN	6	2	0.88
P4HA1_HUMAN	P4HA1	4	6	0.87
AIFM1_HUMAN	AIFM1	14	13	0.87
IRAK1_HUMAN	IRAK1	3	5	0.87
BAG2_HUMAN	BAG2	14	12	0.87
RUVB2_HUMAN	RUVBL2	34	39	0.87
SI1L2_HUMAN	SIPA1L2	2	4	0.87
CDIPT_HUMAN	CDIPT	2	2	0.87
RFOX1_HUMAN	RBFOX1	2	2	0.87
MAGD1_HUMAN	MAGED1	3	3	0.85
EMD_HUMAN	EMD	18	17	0.85
GASP2_HUMAN	GPRASP2	3	2	0.85
MLF2_HUMAN	MLF2	2	3	0.85
MAGD2_HUMAN	MAGED2	5	9	0.84
BORG5_HUMAN	CDC42EP1	5	5	0.83
MPCP_HUMAN	SLC25A3	15	9	0.82
RPN1_HUMAN	RPN1	8	9	0.8
AKP8L_HUMAN	AKAP8L	9	11	0.79
TBB1_HUMAN	TUBB1	29	36	0.79
UBR5_HUMAN	UBR5	30	33	0.79
DNJA1_HUMAN	DNAJA1	13	10	0.78
PYR1_HUMAN	CAD	21	16	0.77
CDC45_HUMAN	CDC45	2	2	0.75
DNJB3_HUMAN	DNAJB3	2	2	0.75
M2OM_HUMAN	SLC25A11	8	5	0.72
CMC1_HUMAN	SLC25A12	13	15	0.72
CMC2_HUMAN	SLC25A13	25	29	0.72
MOT1_HUMAN	SLC16A1	4	3	0.72
AKAP8_HUMAN	AKAP8	3	4	0.68
KAP0_HUMAN	PRKAR1A	7	3	0.65
F263_HUMAN	PFKFB3	9	8	0.64
SUGP2_HUMAN	SUGP2	1	5	0.64
C170L_HUMAN	CEP170P1	3	1	0.62
AL1B1_HUMAN	ALDH1B1	1	4	0.62
SSRA_HUMAN	SSR1	1	3	0.62
PCH2_HUMAN	TRIP13	1	3	0.62
UIF_HUMAN	FYTTD1	1	3	0.62
DCAF7_HUMAN	DCAF7	1	3	0.62
LPIN3_HUMAN	LPIN3	1	3	0.62
HDX_HUMAN	HDX	11	7	0.59
GAR1_HUMAN	GAR1	3	4	0.59
CAB45_HUMAN	SDF4	3	2	0.59
HS105_HUMAN	HSPH1	10	9	0.58
RUVB1_HUMAN	RUVBL1	14	15	0.56
DDB1_HUMAN	DDB1	6	9	0.56
DPM1_HUMAN	DPM1	2	1	0.56
CLPB_HUMAN	CLPB	2	1	0.56
SCAM3_HUMAN	SCAMP3	1	2	0.56
DNJA3_HUMAN	DNAJA3	4	2	0.53
ZN281_HUMAN	ZNF281	2	1	0.52
ADCK3_HUMAN	ADCK3	2	1	0.52
SPTC1_HUMAN	SPTLC1	2	1	0.52
GHC1_HUMAN	SLC25A22	2	1	0.52
MIP18_HUMAN	FAM96B	2	1	0.52
LS14B_HUMAN	LSM14B	2	1	0.52
UBE3C_HUMAN	UBE3C	2	1	0.52
QTRD1_HUMAN	QTRTD1	2	1	0.52
BAG4_HUMAN	BAG4	2	1	0.52
PSD3_HUMAN	PSD3	2	1	0.52
ACAD9_HUMAN	ACAD9	1	2	0.52
KIRR1_HUMAN	KIRREL	1	2	0.52
RCN1_HUMAN	RCN1	5	6	0.51
COX2_HUMAN	MT-CO2	4	0	0.5
TTC27_HUMAN	TTC27	3	0	0.5
NUP93_HUMAN	NUP93	0	3	0.5
TIM50_HUMAN	TIMM50	8	12	0.49
DNJB6_HUMAN	DNAJB6	3	0	0.48
GGT7_HUMAN	GGT7	3	0	0.48
ECSIT_HUMAN	ECSIT	0	3	0.48
TBB2A_HUMAN	TUBB2A	88	95	0.47
AGK_HUMAN	AGK	4	0	0.47
AT2A2_HUMAN	ATP2A2	6	7	0.45
FACD2_HUMAN	FANCD2	0	2	0.43
SC22B_HUMAN	SEC22B	0	2	0.43
MMS19_HUMAN	MMS19	3	0	0.39
KIF5A_HUMAN	KIF5A	2	2	0.38
TI23B_HUMAN	TIMM23B	2	0	0.38
AAR2_HUMAN	AAR2	2	0	0.38
VPS52_HUMAN	VPS52	2	0	0.38
PHF8_HUMAN	PHF8	2	0	0.38
GTSE1_HUMAN	GTSE1	2	0	0.38
UTP15_HUMAN	UTP15	2	0	0.38
RICTR_HUMAN	RICTOR	2	0	0.38
DPOD1_HUMAN	POLD1	2	0	0.38
ALG13_HUMAN	ALG13	2	0	0.38
AMRA1_HUMAN	AMBRA1	2	0	0.38
ZBT41_HUMAN	ZBTB41	2	0	0.38
ZN131_HUMAN	ZNF131	2	0	0.38
DPOE1_HUMAN	POLE	2	0	0.38
1B07_HUMAN	HLA-B	0	2	0.38
NU205_HUMAN	NUP205	0	2	0.38
ARAF_HUMAN	ARAF	0	2	0.38
PELO_HUMAN	PELO	0	2	0.38
BBX_HUMAN	BBX	0	2	0.38
CE170_HUMAN	CEP170	0	2	0.38
H3BNW5_HUMAN	SPINT1	0	2	0.38
SSRD_HUMAN	SSR4	3	3	0.36
PRKDC_HUMAN	PRKDC	41	45	0.34
DJB11_HUMAN	DNAJB11	1	3	0.32
EPN4_HUMAN	CLINT1	2	3	0.31
ELP1_HUMAN	IKBKAP	0	3	0.28
ANK3_HUMAN	ANK3	2	2	0.27
EIF3D_HUMAN	EIF3D	3	4	0.26
TMM33_HUMAN	TMEM33	2	1	0.26
HUWE1_HUMAN	HUWE1	5	0	0.25
NDUS3_HUMAN	NDUFS3	2	1	0.25
DHE3_HUMAN	GLUD1	2	4	0.22
HXK1_HUMAN	HK1	2	2	0.22
GCDH_HUMAN	GCDH	2	0	0.2
M3K7_HUMAN	MAP3K7	2	0	0.2
NOP56_HUMAN	NOP56	3	6	0.19
2ABA_HUMAN	PPP2R2A	3	1	0.19
COPG1_HUMAN	COPG1	2	0	0.19
MPP6_HUMAN	MPP6	0	2	0.19
LMNA_HUMAN	LMNA	5	0	0.18
RFC5_HUMAN	RFC5	2	1	0.18
K6PL_HUMAN	PFKL	2	2	0.16
TECR_HUMAN	TECR	2	2	0.16
FANCI_HUMAN	FANCI	2	0	0.16
ZCCHV_HUMAN	ZC3HAV1	2	0	0.16
OST48_HUMAN	DDOST	2	2	0.13
HSPB1_HUMAN	HSPB1	2	0	0.12
PGAM5_HUMAN	PGAM5	4	5	0.11
BASI_HUMAN	BSG	3	2	0.11
GEMI4_HUMAN	GEMIN4	2	1	0.11
CCD47_HUMAN	CCDC47	2	1	0.1
CLAP2_HUMAN	CLASP2	11	10	0.09
KINH_HUMAN	KIF5B	4	1	0.09
DSRAD_HUMAN	ADAR	2	1	0.09
ATPG_HUMAN	ATP5C1	2	0	0.08
AAAT_HUMAN	SLC1A5	0	6	0.08
RFC4_HUMAN	RFC4	0	2	0.08
MAP1A_HUMAN	MAP1A	2	1	0.07
MOV10_HUMAN	MOV10	2	0	0.07
LMNB1_HUMAN	LMNB1	11	15	0.06
YTHD2_HUMAN	YTHDF2	2	2	0.06
LBR_HUMAN	LBR	2	0	0.06
RBM39_HUMAN	RBM39	9	9	0.05
H90B3_HUMAN	HSP90AB3P	6	5	0.05
NOP58_HUMAN	NOP58	1	2	0.05
PCNA_HUMAN	PCNA	5	4	0.03
RT22_HUMAN	MRPS22	2	0	0.03
PDIP3_HUMAN	POLDIP3	0	2	0.02
ATD3A_HUMAN	ATAD3A	13	10	0.01
EFTU_HUMAN	TUFM	6	4	0.01
RLA0L_HUMAN	RPLP0P6	3	3	0.01
NP1L4_HUMAN	NAP1L4	3	0	0.01
TAB1_HUMAN	TAB1	2	5	0.01
ODPB_HUMAN	PDHB	2	5	0.01
HS74L_HUMAN	HSPA4L	2	1	0.01
IMMT_HUMAN	IMMT	2	1	0.01
PRS10_HUMAN	PSMC6	2	1	0.01
SK2L2_HUMAN	SKIV2L2	2	0	0.01
CAMP3_HUMAN	CAMSAP3	2	0	0.01
KIF11_HUMAN	KIF11	173	176	0
TBA1A_HUMAN	TUBA1A	96	89	0
MAP1B_HUMAN	MAP1B	69	79	0
HSP71_HUMAN	HSPA1A	66	66	0
ANM5_HUMAN	PRMT5	55	58	0
GRP75_HUMAN	HSPA9	37	41	0
HNRPU_HUMAN	HNRNPU	36	32	0
HNRPM_HUMAN	HNRNPM	35	29	0
GRP78_HUMAN	HSPA5	29	30	0
TBB5_HUMAN	TUBB	25	28	0
STK38_HUMAN	STK38	25	23	0
TBB4A_HUMAN	TUBB4A	23	17	0
HNRH1_HUMAN	HNRNPH1	22	18	0
HSP72_HUMAN	HSPA2	18	21	0
HNRPK_HUMAN	HNRNPK	17	13	0
IRS4_HUMAN	IRS4	16	21	0
EF1A1_HUMAN	EEF1A1	16	12	0
CH60_HUMAN	HSPD1	15	21	0
PRDX1_HUMAN	PRDX1	15	12	0
HNRPF_HUMAN	HNRNPF	14	9	0
ICLN_HUMAN	CLNS1A	14	8	0
TBB6_HUMAN	TUBB6	13	16	0
ATPA_HUMAN	ATP5A1	13	12	0
ACTA_HUMAN	ACTA2	13	10	0
ADT2_HUMAN	SLC25A5	10	11	0
PRP31_HUMAN	PRPF31	10	9	0
RFA1_HUMAN	RPA1	10	8	0
ADT1_HUMAN	SLC25A4	8	12	0
DDX17_HUMAN	DDX17	8	11	0
RIOK1_HUMAN	RIOK1	8	8	0
ACTB_HUMAN	ACTB	8	7	0
SERA_HUMAN	PHGDH	7	6	0
RL13_HUMAN	RPL13	7	6	0
RS3_HUMAN	RPS3	7	4	0
RBM10_HUMAN	RBM10	7	3	0
TBB4B_HUMAN	TUBB4B	7	3	0
HSP76_HUMAN	HSPA6	6	7	0
MATR3_HUMAN	MATR3	6	6	0
HS90A_HUMAN	HSP90AA1	6	5	0
RSSA_HUMAN	RPSA	6	5	0
HSP74_HUMAN	HSPA4	6	4	0
TIF1B_HUMAN	TRIM28	6	4	0
ATPB_HUMAN	ATP5B	5	6	0
NP1L1_HUMAN	NAP1L1	5	6	0
RL40_HUMAN	UBA52	5	5	0
HS90B_HUMAN	HSP90AB1	5	4	0
TRAP1_HUMAN	TRAP1	5	3	0
SMD2_HUMAN	SNRPD2	5	3	0
OTUD4_HUMAN	OTUD4	5	3	0
RS4X_HUMAN	RPS4X	5	3	0
GSTP1_HUMAN	GSTP1	5	2	0
PRS8_HUMAN	PSMC5	5	1	0
MEP50_HUMAN	WDR77	4	10	0
DDX5_HUMAN	DDX5	4	6	0
FAS_HUMAN	FASN	4	4	0
TCPQ_HUMAN	CCT8	4	4	0
RS18_HUMAN	RPS18	4	4	0
E41L3_HUMAN	EPB41L3	4	3	0
HNRPD_HUMAN	HNRNPD	4	3	0
DDX3X_HUMAN	DDX3X	4	3	0
RS6_HUMAN	RPS6	4	3	0
RL3_HUMAN	RPL3	4	2	0
MYH9_HUMAN	MYH9	4	1	0
EF2_HUMAN	EEF2	4	1	0
KPYM_HUMAN	PKM	4	0	0
THIO_HUMAN	TXN	3	4	0
H90B2_HUMAN	HSP90AB2P	3	3	0
XPO1_HUMAN	XPO1	3	3	0
DYHC1_HUMAN	DYNC1H1	3	3	0
PABP1_HUMAN	PABPC1	3	2	0
RLA0_HUMAN	RPLP0	3	2	0
RL11_HUMAN	RPL11	3	2	0
MCM3_HUMAN	MCM3	3	1	0
RS9_HUMAN	RPS9	3	1	0
RL24_HUMAN	RPL24	3	1	0
PRS7_HUMAN	PSMC2	3	1	0
PRP8_HUMAN	PRPF8	3	1	0
SMD3_HUMAN	SNRPD3	3	1	0
SMD1_HUMAN	SNRPD1	3	1	0
RS8_HUMAN	RPS8	3	0	0
U5S1_HUMAN	EFTUD2	2	6	0
ROA2_HUMAN	HNRNPA2B1	2	5	0
ST38L_HUMAN	STK38L	2	4	0
U520_HUMAN	SNRNP200	2	4	0
ADT3_HUMAN	SLC25A6	2	4	0
GBLP_HUMAN	GNB2L1	2	4	0
SF3B3_HUMAN	SF3B3	2	3	0
RL18_HUMAN	RPL18	2	3	0
IPO8_HUMAN	IPO8	2	3	0
1433E_HUMAN	YWHAE	2	3	0
DHX9_HUMAN	DHX9	2	2	0
ENPL_HUMAN	HSP90B1	2	2	0
TCPB_HUMAN	CCT2	2	2	0
ILF2_HUMAN	ILF2	2	2	0
DBPA_HUMAN	CSDA	2	2	0
NPM_HUMAN	NPM1	2	2	0
YBOX1_HUMAN	YBX1	2	2	0
PRS4_HUMAN	PSMC1	2	2	0
RA1L2_HUMAN	HNRNPA1L2	2	2	0
QPCTL_HUMAN	QPCTL	2	2	0
RL23_HUMAN	RPL23	2	2	0
RS19_HUMAN	RPS19	2	2	0
PCBP2_HUMAN	PCBP2	2	2	0
RL22_HUMAN	RPL22	2	2	0
MYH10_HUMAN	MYH10	2	1	0
RL4_HUMAN	RPL4	2	1	0
DDX21_HUMAN	DDX21	2	1	0
EF1G_HUMAN	EEF1G	2	1	0
PRS6A_HUMAN	PSMC3	2	1	0
DHX15_HUMAN	DHX15	2	1	0
ROA3_HUMAN	HNRNPA3	2	1	0
CHTOP_HUMAN	CHTOP	2	1	0
C1QBP_HUMAN	C1QBP	2	1	0
DSG2_HUMAN	DSG2	2	0	0
TCPD_HUMAN	CCT4	2	0	0
IF2B1_HUMAN	IGF2BP1	2	0	0
TCPZ_HUMAN	CCT6A	2	0	0
NONO_HUMAN	NONO	2	0	0
FLNA_HUMAN	FLNA	2	0	0
SF3B1_HUMAN	SF3B1	2	0	0
PRS6B_HUMAN	PSMC4	2	0	0
RL8_HUMAN	RPL8	2	0	0
GCN1L_HUMAN	GCN1L1	2	0	0
RS14_HUMAN	RPS14	2	0	0
ELAV1_HUMAN	ELAVL1	2	0	0
PRDX2_HUMAN	PRDX2	2	0	0
RL31_HUMAN	RPL31	2	0	0
SYMC_HUMAN	MARS	1	4	0
LAP2A_HUMAN	TMPO	1	3	0
VIME_HUMAN	VIM	1	2	0
TCPA_HUMAN	TCP1	1	2	0
RL7A_HUMAN	RPL7A	1	2	0
TBB2B_HUMAN	TUBB2B	1	2	0
RL38_HUMAN	RPL38	1	2	0
FKBP4_HUMAN	FKBP4	1	2	0
ARP2_HUMAN	ACTR2	1	1	0
IMA2_HUMAN	KPNA2	1	1	0
COPA_HUMAN	COPA	1	1	0
LS14A_HUMAN	LSM14A	1	1	0
PUR2_HUMAN	GART	1	1	0
RO60_HUMAN	TROVE2	1	1	0
K6PP_HUMAN	PFKP	1	1	0
2AAA_HUMAN	PPP2R1A	1	1	0
HACD3_HUMAN	PTPLAD1	1	1	0
RS3A_HUMAN	RPS3A	1	1	0
RBBP4_HUMAN	RBBP4	1	1	0
D6RBZ0_HUMAN	HNRNPAB	1	1	0
RL14_HUMAN	RPL14	1	1	0
EF1D_HUMAN	EEF1D	1	1	0
TBA1C_HUMAN	TUBA1C	1	1	0
SUN2_HUMAN	SUN2	1	1	0
GCP2_HUMAN	TUBGCP2	1	1	0
NSUN2_HUMAN	NSUN2	1	1	0
NU107_HUMAN	NUP107	1	1	0
RFC2_HUMAN	RFC2	1	1	0
ESYT2_HUMAN	ESYT2	1	1	0
H4_HUMAN	HIST1H4A	1	1	0
KV201_HUMAN		1	1	0
RL12_HUMAN	RPL12	1	1	0
UMPS_HUMAN	UMPS	1	1	0
SSRG_HUMAN	SSR3	1	1	0
RL27A_HUMAN	RPL27A	1	1	0
1433T_HUMAN	YWHAQ	1	1	0
1433G_HUMAN	YWHAG	1	1	0
RL10_HUMAN	RPL10	1	1	0
PPT1_HUMAN	PPT1	1	1	0
HNRH3_HUMAN	HNRNPH3	1	1	0
PEF1_HUMAN	PEF1	1	1	0
ODPA_HUMAN	PDHA1	1	1	0
SYTM_HUMAN	TARS2	1	1	0
GRWD1_HUMAN	GRWD1	1	1	0
ZNT9_HUMAN	SLC30A9	1	1	0
1433Z_HUMAN	YWHAZ	1	1	0
RS26_HUMAN	RPS26	1	1	0
HDAC1_HUMAN	HDAC1	1	1	0
CBX4_HUMAN	CBX4	1	1	0
ZCH18_HUMAN	ZC3H18	1	1	0
RBM14_HUMAN	RBM14	1	1	0
RS28_HUMAN	RPS28	1	1	0
NACA_HUMAN	NACA	1	1	0
PFD2_HUMAN	PFDN2	1	1	0
MGAP_HUMAN	MGA	1	1	0
KCTD5_HUMAN	KCTD5	1	1	0
RCL1_HUMAN	RCL1	1	1	0
DJC16_HUMAN	DNAJC16	1	1	0
IF2B3_HUMAN	IGF2BP3	1	1	0
RM37_HUMAN	MRPL37	1	1	0
CALU_HUMAN	CALU	1	1	0
MYO1B_HUMAN	MYO1B	1	0	0
E41L2_HUMAN	EPB41L2	1	0	0
PI4KA_HUMAN	PI4KA	1	0	0
GNAI1_HUMAN	GNAI1	1	0	0
TCPE_HUMAN	CCT5	1	0	0
UBA1_HUMAN	UBA1	1	0	0
41_HUMAN	EPB41	1	0	0
MYO1A_HUMAN	MYO1A	1	0	0
EIF3E_HUMAN	EIF3E	1	0	0
F261_HUMAN	PFKFB1	1	0	0
CK084_HUMAN	C11ORF84	1	0	0
DCTN2_HUMAN	DCTN2	1	0	0
RSPRY_HUMAN	RSPRY1	1	0	0
SYLC_HUMAN	LARS	1	0	0
SAHH_HUMAN	AHCY	1	0	0
AT2B1_HUMAN	ATP2B1	1	0	0
F8VY04_HUMAN	AK2	1	0	0
HUTI_HUMAN	AMDHD1	1	0	0
PUR6_HUMAN	PAICS	1	0	0
NDUS1_HUMAN	NDUFS1	1	0	0
CKAP4_HUMAN	CKAP4	1	0	0
CAND1_HUMAN	CAND1	1	0	0
IPO4_HUMAN	IPO4	1	0	0
HNRH2_HUMAN	HNRNPH2	1	0	0
LYAR_HUMAN	LYAR	1	0	0
MYL6B_HUMAN	MYL6B	1	0	0
RFA2_HUMAN	RPA2	1	0	0
KANK1_HUMAN	KANK1	1	0	0
RPN2_HUMAN	RPN2	1	0	0
HAT1_HUMAN	HAT1	1	0	0
ALMS1_HUMAN	ALMS1	1	0	0
RS2_HUMAN	RPS2	1	0	0
RL7_HUMAN	RPL7	1	0	0
UGGG1_HUMAN	UGGT1	1	0	0
NOM1_HUMAN	NOM1	1	0	0
ARMC6_HUMAN	ARMC6	1	0	0
USP9X_HUMAN	USP9X	1	0	0
STT3A_HUMAN	STT3A	1	0	0
TADBP_HUMAN	TARDBP	1	0	0
NU133_HUMAN	NUP133	1	0	0
SSBP_HUMAN	SSBP1	1	0	0
NDUS7_HUMAN	NDUFS7	1	0	0
COF1_HUMAN	CFL1	1	0	0
TIM21_HUMAN	TIMM21	1	0	0
RB39A_HUMAN	RAB39A	1	0	0
RPTOR_HUMAN	RPTOR	1	0	0
KI67_HUMAN	MKI67	1	0	0
ARMX3_HUMAN	ARMCX3	1	0	0
SKP1_HUMAN	SKP1	1	0	0
H2B1B_HUMAN	HIST1H2BB	1	0	0
RRAS2_HUMAN	RRAS2	1	0	0
WAPL_HUMAN	WAPAL	1	0	0
2A5D_HUMAN	PPP2R5D	1	0	0
KBL_HUMAN	GCAT	1	0	0
PKP2_HUMAN	PKP2	1	0	0
R13AX_HUMAN	n27	1	0	0
R13AX_HUMAN		1	0	0
RM23_HUMAN	MRPL23	1	0	0
GCP3_HUMAN	TUBGCP3	1	0	0
HOOK1_HUMAN	HOOK1	1	0	0
SNP47_HUMAN	SNAP47	1	0	0
QIL1_HUMAN	QIL1	1	0	0
RS15A_HUMAN	RPS15A	1	0	0
RS26L_HUMAN	RPS26P11	1	0	0
UCRIL_HUMAN	UQCRFS1P1	1	0	0
PANK4_HUMAN	PANK4	1	0	0
RL9_HUMAN	RPL9	1	0	0
RAF1_HUMAN	RAF1	1	0	0
SYSM_HUMAN	SARS2	1	0	0
VMP1_HUMAN	VMP1	1	0	0
UBP30_HUMAN	USP30	1	0	0
TMX3_HUMAN	TMX3	1	0	0
STK3_HUMAN	STK3	1	0	0
TOIP1_HUMAN	TOR1AIP1	1	0	0
APMAP_HUMAN	APMAP	1	0	0
DERL2_HUMAN	DERL2	1	0	0
TATD2_HUMAN	TATDN2	1	0	0
ACADM_HUMAN	ACADM	1	0	0
WDR52_HUMAN	WDR52	1	0	0
HXK2_HUMAN	HK2	1	0	0
H11_HUMAN	HIST1H1A	1	0	0
ZN768_HUMAN	ZNF768	1	0	0
ROA0_HUMAN	HNRNPA0	1	0	0
TRM1_HUMAN	TRMT1	1	0	0
PIMT_HUMAN	PCMT1	1	0	0
COPR5_HUMAN	COPR5	1	0	0
SPIN1_HUMAN	SPIN1	1	0	0
PROF2_HUMAN	PFN2	1	0	0
MET13_HUMAN	METTL13	1	0	0
PRDX4_HUMAN	PRDX4	1	0	0
DOCK7_HUMAN	DOCK7	1	0	0
SF3B4_HUMAN	SF3B4	1	0	0
XPR1_HUMAN	XPR1	1	0	0
HNRPC_HUMAN	HNRNPC	1	0	0
F120A_HUMAN	FAM120A	1	0	0
POP1_HUMAN	POP1	1	0	0
RS17L_HUMAN	RPS17L	1	0	0
FA98A_HUMAN	FAM98A	1	0	0
MYCBP_HUMAN	MYCBP	1	0	0
ZN644_HUMAN	ZNF644	1	0	0
TCF25_HUMAN	TCF25	1	0	0
BAG3_HUMAN	BAG3	1	0	0
PIEZ2_HUMAN	PIEZO2	1	0	0
PP2AA_HUMAN	PPP2CA	1	0	0
TAB3_HUMAN	TAB3	1	0	0
GFPT1_HUMAN	GFPT1	1	0	0
AIP_HUMAN	AIP	1	0	0
YTDC2_HUMAN	YTHDC2	1	0	0
RPP38_HUMAN	RPP38	1	0	0
T106C_HUMAN	TMEM106C	1	0	0
HASP_HUMAN	GSG2	1	0	0
ZN148_HUMAN	ZNF148	1	0	0
NOP14_HUMAN	NOP14	1	0	0
RBBP6_HUMAN	RBBP6	1	0	0
XRN1_HUMAN	XRN1	1	0	0
RTKN_HUMAN	RTKN	1	0	0
PCKGM_HUMAN	PCK2	1	0	0
AKA11_HUMAN	AKAP11	1	0	0
LRP6_HUMAN	LRP6	1	0	0
RPAB1_HUMAN	POLR2E	1	0	0
SEP15_HUMAN	2015-09-15	1	0	0
PATZ1_HUMAN	PATZ1	1	0	0
E41L5_HUMAN	EPB41L5	1	0	0
TF3C2_HUMAN	GTF3C2	1	0	0
EHMT2_HUMAN	EHMT2	1	0	0
LYRM1_HUMAN	LYRM1	1	0	0
GSHR_HUMAN	GSR	1	0	0
SHRM3_HUMAN	SHROOM3	1	0	0
CUX2_HUMAN	CUX2	1	0	0
CYLC1_HUMAN	CYLC1	1	0	0
F184A_HUMAN	FAM184A	1	0	0
D3DNK7_HUMAN	FLJ16641	1	0	0
KIF6_HUMAN	KIF6	1	0	0
MCCA_HUMAN	MCCC1	1	0	0
NR1I3_HUMAN	NR1I3	1	0	0
NTRK2_HUMAN	NTRK2	1	0	0
PDE7A_HUMAN	PDE7A	1	0	0
HACD1_HUMAN	PTPLA	1	0	0
WNK3_HUMAN	WNK3	1	0	0
TCPG_HUMAN	CCT3	0	3	0
LPPRC_HUMAN	LRPPRC	0	3	0
ECHA_HUMAN	HADHA	0	3	0
1433B_HUMAN	YWHAB	0	3	0
SPTN1_HUMAN	SPTAN1	0	2	0
PSMD2_HUMAN	PSMD2	0	2	0
PCBP1_HUMAN	PCBP1	0	2	0
JAK1_HUMAN	JAK1	0	2	0
IQGA1_HUMAN	IQGAP1	0	1	0
FYN_HUMAN	FYN	0	1	0
HNRPQ_HUMAN	SYNCRIP	0	1	0
IF4A1_HUMAN	EIF4A1	0	1	0
CTNA1_HUMAN	CTNNA1	0	1	0
ARPC4_HUMAN	ARPC4	0	1	0
PARP1_HUMAN	PARP1	0	1	0
DDX1_HUMAN	DDX1	0	1	0
FUBP2_HUMAN	KHSRP	0	1	0
RL19_HUMAN	RPL19	0	1	0
ASNS_HUMAN	ASNS	0	1	0
SMC4_HUMAN	SMC4	0	1	0
HNRPL_HUMAN	HNRNPL	0	1	0
TRY3_HUMAN	PRSS3	0	1	0
AL3A2_HUMAN	ALDH3A2	0	1	0
COPB_HUMAN	COPB1	0	1	0
SYIC_HUMAN	IARS	0	1	0
DHB12_HUMAN	HSD17B12	0	1	0
GNL3_HUMAN	GNL3	0	1	0
ATX10_HUMAN	ATXN10	0	1	0
VATA_HUMAN	ATP6V1A	0	1	0
TELO2_HUMAN	TELO2	0	1	0
OAT_HUMAN	OAT	0	1	0
TFB2M_HUMAN	TFB2M	0	1	0
LAP2B_HUMAN	TMPO	0	1	0
SPG20_HUMAN	SPG20	0	1	0
IQCB1_HUMAN	IQCB1	0	1	0
SCFD1_HUMAN	SCFD1	0	1	0
SEC63_HUMAN	SEC63	0	1	0
ABCD3_HUMAN	ABCD3	0	1	0
PDK3_HUMAN	PDK3	0	1	0
MSI1H_HUMAN	MSI1	0	1	0
NICA_HUMAN	NCSTN	0	1	0
PTSS1_HUMAN	PTDSS1	0	1	0
EF1B_HUMAN	EEF1B2	0	1	0
RS16_HUMAN	RPS16	0	1	0
ASPH_HUMAN	ASPH	0	1	0
TBA1B_HUMAN	TUBA1B	0	1	0
RPAP1_HUMAN	RPAP1	0	1	0
TBG1_HUMAN	TUBG1	0	1	0
GPN1_HUMAN	GPN1	0	1	0
CDC73_HUMAN	CDC73	0	1	0
ANKH1_HUMAN	ANKHD1	0	1	0
RLA2_HUMAN	RPLP2	0	1	0
CEBPZ_HUMAN	CEBPZ	0	1	0
VKGC_HUMAN	GGCX	0	1	0
SCO2_HUMAN	SCO2	0	1	0
PRP39_HUMAN	PRPF39	0	1	0
ADCK4_HUMAN	ADCK4	0	1	0
VAPA_HUMAN	VAPA	0	1	0
RNBP6_HUMAN	RANBP6	0	1	0
LAT1_HUMAN	SLC7A5	0	1	0
PALD_HUMAN	PALD1	0	1	0
MSI2H_HUMAN	MSI2	0	1	0
LENG8_HUMAN	LENG8	0	1	0
RS20_HUMAN	RPS20	0	1	0
CP135_HUMAN	CEP135	0	1	0
ERAL1_HUMAN	ERAL1	0	1	0
TCRG1_HUMAN	TCERG1	0	1	0
E2F7_HUMAN	E2F7	0	1	0
ODBA_HUMAN	BCKDHA	0	1	0
SGK3_HUMAN	SGK3	0	1	0
HDAC8_HUMAN	HDAC8	0	1	0
THOC4_HUMAN	ALYREF	0	1	0
TUT4_HUMAN	ZCCHC11	0	1	0
NCBP1_HUMAN	NCBP1	0	1	0
RS21_HUMAN	RPS21	0	1	0
RT26_HUMAN	MRPS26	0	1	0
NOG2_HUMAN	GNL2	0	1	0
PUM2_HUMAN	PUM2	0	1	0
NUMA1_HUMAN	NUMA1	0	1	0
CIRBP_HUMAN	CIRBP	0	1	0
HIN1L_HUMAN	HIN1L	0	1	0
ZCHC8_HUMAN	ZCCHC8	0	1	0
PPP5_HUMAN	PPP5C	0	1	0
NOTC2_HUMAN	NOTCH2	0	1	0
RPAP3_HUMAN	RPAP3	0	1	0
ZBT24_HUMAN	ZBTB24	0	1	0
CCDC8_HUMAN	CCDC8	0	1	0
NAT10_HUMAN	NAT10	0	1	0
UBP11_HUMAN	USP11	0	1	0
CSK22_HUMAN	CSNK2A2	0	1	0
TF3C4_HUMAN	GTF3C4	0	1	0
ELP3_HUMAN	ELP3	0	1	0
RING2_HUMAN	RNF2	0	1	0
PLXA1_HUMAN	PLXNA1	0	1	0
ZN143_HUMAN	ZNF143	0	1	0
WDR75_HUMAN	WDR75	0	1	0
ANO3_HUMAN	ANO3	0	1	0
MAP7_HUMAN	MAP7	0	1	0
E2AK3_HUMAN	EIF2AK3	0	1	0
REQU_HUMAN	DPF2	0	1	0
SLIK5_HUMAN	SLITRK5	0	1	0
AN30A_HUMAN	ANKRD30A	0	1	0
ELMD3_HUMAN	ELMOD3	0	1	0
IQCF2_HUMAN	IQCF2	0	1	0
KRBA1_HUMAN	KRBA1	0	1	0
SVEP1_HUMAN	SVEP1	0	1	0
E9PBT0_HUMAN	TNFRSF10C	0	1	0
