# Supplementary material for: TRIM32 Senses and Restricts Influenza A Virus by Ubiquitination of PB1 Polymerase
Source: PLoS Pathog. 2015 Jun 9;11(6):e1004960. doi: 10.1371/journal.ppat.1004960 (PMC4461266; doi:10.1371/journal.ppat.1004960)
Supplement: S2 Table — Source of plasmids used in this study. (XLSX) [file ppat.1004960.s007.xlsx]

## Sheet: Sheet1
Table S2. List of plasmids
	Accession Number
Gene	or Influenza A strain	Source	Reference
PB1	A/Puerto Rico/8/1934 (H1N1)	Ervin Fodor, University Oxford, UK	Subbarao, et al., Virol. 305:192, 2003
PB1	A/NewYork/1682/2009 H1N1)	Pathogen Function Genomics Resource Center, NIAID,Bethesda,MD
PB1	A/WSN/1933 (H1N1)	Robert Webster, St. Jude Hospital, Memphis, TN	Hoffmann, et al. PNAS 97(11):6108, 2000
PB1	A/Aichi/2/1968 (H3N2)	Charles River Laboratories, North Franklin, CT
PB1	A/Vietnam/1194/2004 (H5N1)	Koyu Hara, Kurume University, Japan	Kashiwagi, et al., PLoS One 4(5) e5473, 2009
PB1	A/Anhui/1/2013 (H7N9)	Li-Mei Chen, CDC, Atlanta, GA	Gao, et al., N Engl J Med 368: 1888, 2013
PB2	A/Puerto Rico/8/1934 (H1N1)	Ervin Fodor, University Oxford, UK	Subbarao, et al., Virol. 305:192, 2003
NP	A/Puerto Rico/8/1934 (H1N1)	Ervin Fodor, University Oxford, UK	Subbarao, et al., Virol. 305:192, 2003
PA	A/Puerto Rico/8/1934 (H1N1)	Ervin Fodor, University Oxford, UK	Subbarao, et al., Virol. 305:192, 2003
TRIM32	BC003154	Dana Farber/Harvard Cancer Center, Boston, MA
TRIM65	BC021259.2	Addgene #53966, Cambridge, MA	Li, et al. PNAS 111:6970, 2014
STUB1	BC007545	Dana Farber/Harvard Cancer Center, Boston, MA
IQSEC	BC010267	Dana Farber/Harvard Cancer Center, Boston, MA
GALK1	BC001166	Dana Farber/Harvard Cancer Center, Boston, MA
PDCD6	BC050597	Rosa Puertollano, NHLBI, NIH, Bethesda, MD	Vergarajauregui, et al JBC 284:36357, 2009
DGT6/HAUS6	NM_001270890.1	Ryota Uehara, Hokkaido University, Japan	Uehara, et al PNAS106:6998, 2009
